# Supplementary material for: Characteristics and Expression Analysis of the MYB-Related Subfamily Gene in Rosa chinensis
Source: Int J Mol Sci. 2024 Nov 29;25(23):12854. doi: 10.3390/ijms252312854 (PMC11640956; doi:10.3390/ijms252312854)
Supplement: Supplementary file 1 [file ijms-25-12854-s001.zip]

Archive with 1 entries (1 files):
- ijms-3320395-supplementary.pdf
